# Supplementary material for: Low-Frequency Raman Spectroscopy of Pure and Cocrystallized Mycophenolic Acid
Source: Pharmaceutics. 2023 Jul 11;15(7):1924. doi: 10.3390/pharmaceutics15071924 (PMC10384077; doi:10.3390/pharmaceutics15071924)
Supplement: Supplementary file 1 [file pharmaceutics-15-01924-s001.zip]

Archive with 1 entries (1 files):
- pharmaceutics-2440231-supplementary.pdf
